# Supplementary material for: Universal disease biomarker: can a fixed set of blood microRNAs diagnose multiple diseases?
Source: BMC Res Notes. 2014 Aug 30;7:581. doi: 10.1186/1756-0500-7-581 (PMC4161864; doi:10.1186/1756-0500-7-581)
Supplement: Supplementary file 1 — Additional file 1: Supporting Tables. (XLSX 16 KB) [file 13104_2013_3114_MOESM1_ESM.xlsx]

## Sheet: Table S1
diseases	Alzheimer	caricinoma	CAD	NPC	HCC	Breast cancer	AML
GEO ID	GSE46579	GSE37472	GSE49823	GSE43329	GSE50013	GSE41922	GSE49665
# of miRNAs	502	565	746	886	231	274	128
# of samples	70	56	26	50	40	54	65
# of disease samples	48	30	13	31	20	32	52
# of healthy (normal) control samples	22	26	13	19	20	22	13
methodology	high throughput sequencing	qPCR	RT-PCR	microarray	RT-PCR	RT-PCR	microarray
Source	whole blood	Peripheral Serum	plasma sample	plasma sample	plasma sample	Pre-operative serum	peripheral blood

## Sheet: Table S2
PCA based LDA		Alzheimer		caricinoma		CAD		NPC		HCC		Breast cancer		AML
	performance	true		true		true		true		true		true		true
		disease	normal	disease	normal	disease	normal	disease	normal	disease	normal	disease	normal	disease	normal
predicted	disease	40	4	24	7	11	2	25	7	14	6	26	1	40	2
	normal	8	18	6	19	2	11	6	11	6	14	6	21	12	11
Fisher's exact test	P-value	2.574e-07		0.0001175		0.001203		0.002622		0.02564		2.069e-08		7.442e-05
	odds ratio	21.0756		10.2903		24.6242		6.81272		5.19121		80.2208		17.335
	AUC	0.866477		0.80641		0.828402		0.760611		0.7275		0.950284		0.897929
SVM		Alzheimer		caricinoma		CAD		NPC		HCC		Breast cancer		AML
	performance	true		true		true		true		true		true		true
		disease	normal	disease	normal	disease	normal	disease	normal	disease	normal	disease	normal	disease	normal
predicted	disease	44	2	26	8	10	3	25	8	11	2	26	2	51	2
	normal	4	20	4	18	3	10	6	11	9	18	6	20	1	11
Fisher's exact test	P-value	1.292e-11		2.601e-05		0.01693		0.01244		0.005736		1.538e-07		1.67e-08
	odds ratio	94.6235		13.7466		9.88481		5.50065		10.2955		38.908		136.459

## Sheet: Table S3
lasso		Alzheimer		caricinoma		CAD		NPC		HCC		Breast cancer		AML
	performance	true		true		true		true		true		true		true
		disease	normal	disease	normal	disease	normal	disease	normal	disease	normal	disease	normal	disease	normal
predicted	disease	47	4	26	6	10	0	29	3	13	0	29	1	52	1
	normal	1	18	4	19	3	13	2	16	7	20	3	21	0	12
Fisher's exact test	P-value	5.555e-12		5.098e-06		0.0001077		2.525e-08		1.288e-05		7.815e-11		3.228e-12
	odds ratio	176.516		19.0384		infinity		64.7782		infinity		161.911		infinity

## Sheet: Table S4
PCA based LDA		Alzheimer		caricinoma		CAD		NPC		HCC		Breast cancer		AML
	performance	true		true		true		true		true		true		true
		disease	normal	disease	normal	disease	normal	disease	normal	disease	normal	disease	normal	disease	normal
predicted	disease	44	4	26	4	12	2	25	8	12	6	32	0	44	1
	normal	4	18	4	22	1	11	6	11	8	14	0	22	8	12
Fisher's exact test	P-value	7.645e-10		9.285e-08		0.0002127		0.01244		0.111		1.281e-15		7.442e-05
	odds ratio	48.8982		32.2074		49.4655		5.50065		3.38521		infinity		17.335
	AUC	0.926136		0.911539		0.95858		0.718166		0.53		1		0.948225
SVM		Alzheimer		caricinoma		CAD		NPC		HCC		Breast cancer		AML
	performance	true		true		true		true		true		true		true
		disease	normal	disease	normal	disease	normal	disease	normal	disease	normal	disease	normal	disease	normal
predicted	disease	40	3	23	5	8	0	24	7	11	3	30	0	52	2
	normal	8	19	7	21	5	13	7	12	9	17	2	22	0	11
Fisher's exact test	P-value	3.286e-08		3.744e-05		0.001648		0.006709		0.0187		3.536e-13		8.714e-11
	odds ratio	29.3826		12.9821		infinity		5.64004		6.56757		infinity		infinity

## Sheet: Table S5
KEGG pathway	p-value	#genes	#miRNAs
Prion diseases	0	6	2
Pathways in cancer	3.00204e-13	39	6
PI3K-Akt signaling pathway	1.07475e-11	43	4
TGF-beta signaling pathway	5.98478e-10	14	4
Viral carcinogenesis	1.56427e-09	27	5
Ribosome	6.04214e-09	22	1
Small cell lung cancer	6.33108e-09	17	5
Colorectal cancer	1.02259e-08	9	6
Ribosome biogenesis in eukaryotes	2.0223e-08	20	1
p53 signaling pathway	6.74577e-08	16	5
RNA transport	1.19237e-07	28	1
Cell cycle	1.56269e-07	22	3
Pancreatic cancer	2.75431e-07	11	5
Hepatitis B	1.17267e-06	12	5
Prostate cancer	4.64262e-06	16	5
Bladder cancer	6.93781e-06	7	4
Chronic myeloid leukemia	2.00652e-05	8	4
Measles	0.000127801	19	5
Protein export	0.000329256	9	1
Non-small cell lung cancer	0.000368954	6	5
HTLV-I infection	0.00142747	11	3
Glioma	0.00145834	6	3
Melanoma	0.00170802	7	5
Transcriptional misregulation in cancer	0.0122288	9	3
Oocyte meiosis	0.0136159	14	1
Focal adhesion	0.0150113	8	3
Epstein-Barr virus infection	0.0245165	19	3
Viral myocarditis	0.0882259	9	2
Toxoplasmosis	0.0891809	3	2
Cytokine-cytokine receptor interaction	0.108362	2	1
Aminoacyl-tRNA biosynthesis	0.156235	11	1
Endometrial cancer	0.160538	1	1
Osteoclast differentiation	0.165432	4	2
Apoptosis	0.17607	2	2
HIF-1 signaling pathway	0.186395	3	2
Endocytosis	0.18727	6	2
Wnt signaling pathway	0.206108	5	1
Hepatitis C	0.20828	4	1
Influenza A	0.216424	18	3
Protein processing in endoplasmic reticulum	0.22288	17	1
Adherens junction	0.247324	4	2
RNA degradation	0.322171	12	2
Neurotrophin signaling pathway	0.346139	3	1
Toll-like receptor signaling pathway	0.382853	3	2
Herpes simplex infection	0.384283	5	1
Pertussis	0.446676	1	1
Legionellosis	0.481609	10	2
mTOR signaling pathway	0.505432	7	1
Tuberculosis	0.584028	3	2
Hematopoietic cell lineage	0.590574	2	2
VEGF signaling pathway	0.621994	4	2
Thyroid cancer	0.624708	2	2
Amyotrophic lateral sclerosis (ALS)	0.631222	1	1
ErbB signaling pathway	0.701348	9	2
Renal cell carcinoma	0.724839	3	2
Insulin signaling pathway	0.736062	13	1
Progesterone-mediated oocyte maturation	0.746653	9	1
Malaria	0.750575	2	2
Rheumatoid arthritis	0.772364	1	1
Cell adhesion molecules (CAMs)	0.804386	1	1
Phagosome	0.862207	3	2
Vasopressin-regulated water reabsorption	0.865622	4	1
Jak-STAT signaling pathway	0.866733	3	1
Bacterial invasion of epithelial cells	0.875859	2	1
Salmonella infection	0.886714	1	1
Tight junction	0.902157	3	1
Steroid biosynthesis	0.907494	1	1
Inositol phosphate metabolism	0.910457	1	1
Leishmaniasis	0.913005	3	2
Ubiquitin mediated proteolysis	0.927486	13	1
ECM-receptor interaction	0.947756	2	1
Graft-versus-host disease	0.966556	1	1
Citrate cycle (TCA cycle)	0.967627	5	1
mRNA surveillance pathway	0.970158	9	1
Cysteine and methionine metabolism	0.970495	1	1
Axon guidance	0.973813	2	1
Phosphatidylinositol signaling system	0.974443	1	1
RNA polymerase	0.982153	1	1
Autoimmune thyroid disease	0.982176	1	1
Allograft rejection	0.982176	1	1
Pathogenic Escherichia coli infection	0.986279	2	1
NF-kappa B signaling pathway	0.986886	1	1
Sulfur relay system	0.987243	1	1
Notch signaling pathway	0.987912	1	1
T cell receptor signaling pathway	0.988874	3	1
Primary immunodeficiency	0.993316	1	1
Pyrimidine metabolism	0.993792	1	1
Cytosolic DNA-sensing pathway	0.993792	1	1
Asthma	0.994381	1	1
Fc gamma R-mediated phagocytosis	0.996431	2	1
Type II diabetes mellitus	0.996499	1	1
Intestinal immune network for IgA production	0.996971	1	1
Type I diabetes mellitus	0.997022	1	1
Purine metabolism	0.997374	1	1
Chemokine signaling pathway	0.998821	3	1
Spliceosome	0.999058	12	1
Basal cell carcinoma	0.99912	1	1
Lysine degradation	0.999131	6	1
Mineral absorption	0.999145	6	1
Amino sugar and nucleotide sugar metabolism	0.999687	2	1
Systemic lupus erythematosus	0.999712	1	1
Leukocyte transendothelial migration	0.999922	2	1
