# Supplementary material for: Universal disease biomarker: can a fixed set of blood microRNAs diagnose multiple diseases?
Source: BMC Res Notes. 2014 Aug 30;7:581. doi: 10.1186/1756-0500-7-581 (PMC4161864; doi:10.1186/1756-0500-7-581)
Supplement: Supplementary file 3 — Additional file 3: Supporting Texts. (ZIP 17 KB) [file 13104_2013_3114_MOESM3_ESM.zip]

Archive with 2 entries (2 files):
- Text_S1.pdf
- Text_S2.txt
