# Supplementary material for: Universal disease biomarker: can a fixed set of blood microRNAs diagnose multiple diseases?
Source: BMC Res Notes. 2014 Aug 30;7:581. doi: 10.1186/1756-0500-7-581 (PMC4161864; doi:10.1186/1756-0500-7-581)
Supplement: Supplementary file 3 — Additional file 3: Supporting Texts. (ZIP 17 KB) [file 13104_2013_3114_MOESM3_ESM.zip › Text_S2.txt]

#pathway union
http://diana.imis.athena-innovation.gr/DianaTools/index.php?r=mirpath/index#mirnas=hsa-miR-425-5p;hsa-miR-15b-5p;hsa-miR-185-5p;hsa-miR-92a-3p;hsa-miR-140-3p;hsa-miR-320a;hsa-miR-486-5p;hsa-miR-16-5p;hsa-miR-191-5p;hsa-miR-106b-5p;hsa-miR-19b-3p;hsa-miR-30d-5p&methods=Tarbase;Tarbase;Tarbase;Tarbase;Tarbase;Tarbase;Tarbase;Tarbase;Tarbase;Tarbase;Tarbase;Tarbase&selection=2
